# Supplementary material for: Mediator complex subunit MED23 dampens antiviral innate immunity by restricting RIG-I expression
Source: PLoS Biol. 2025 Jul 24;23(7):e3003294. doi: 10.1371/journal.pbio.3003294 (PMC12316392; doi:10.1371/journal.pbio.3003294)
Supplement: S1 Data — (XLSX) [file pbio.3003294.s008.xlsx]

## Sheet: Fig.1A
		Ifnβ										Ifnα2										Il6										Ccl5
		WT				KO						WT				KO						WT				KO						WT				KO
	VSV	Sample 1	Sample 2	Sample 3	Sample 4	Sample 1	Sample 2	Sample 3	Sample 4		VSV	Sample 1	Sample 2	Sample 3	Sample 4	Sample 1	Sample 2	Sample 3	Sample 4		VSV	Sample 1	Sample 2	Sample 3	Sample 4	Sample 1	Sample 2	Sample 3	Sample 4		VSV	Sample 1	Sample 2	Sample 3	Sample 4	Sample 1	Sample 2	Sample 3	Sample 4
	0h	0.732385	1.30526	1.17268	0.78968	1.45394	1.40089	1.02156	1.48392		0h	1.09744	0.850371	1.04594	1.00625	2.19344	1.81251	1.97191	2.32936		0h	1.30779	0.826608	0.717492	1.14811	37.7981	35.7727	31.5075	12.1635		0h	1.20869	1.15025	0.956463	0.684595	0.651539	0.624495	0.667349	0.863813
	4h	1147.12	1443.11	1799.52	1407.25	5732.24	8489.42	8417.97	8214.01		4h	3.29403	3.61828	4.77904	3.57076	21.8303	34.9987	34.9929	37.3813		4h	17.4008	17.7271	23.9835	19.8661	569.4	787.725	789.005	686.337		4h	287.731	1065.57	431.076	345.317	1257.09	1515.54	1738.5	2020.18
	8h	1959.42	1908.88	2163.82	2224.61	16944.1	17149.2	18718.6	15400.1		8h	9.27846	8.09138	10.6937	9.7357	755.261	640.942	759.607	589.255		8h	36.3611	36.4818	44.2683	50.5796	721.131	680.687	722.702	577.139		8h	3229.95	3970.27	3906.94	4360.05	17859.5	17889.5	20304.5	16143.4
	12h	1422.59	1763.41	1763.47	1779.25	2231	1775.66	1888.69	2474.58		12h	15.9565	17.4612	21.0828	17.7123	74.8141	61.7818	57.4363	79.2018		12h	27.7155	31.946	31.063	34.268	84.4098	89.9016	86.1958	102.141		12h	11746.4	11496.9	10935.6	13895.5	29170.5	28048.4	22963.3	28109.6

## Sheet: Fig.1B
		Ifnβ								Ifnα2								Il6								Il6								Ccl5
		WT			KO					WT			KO					WT			KO					WT			KO					WT			KO
	Poly(I:C)	Sample 1	Sample 2	Sample 3	Sample 1	Sample 2	Sample 3		Poly(I:C)	Sample 1	Sample 2	Sample 3	Sample 1	Sample 2	Sample 3		Poly(I:C)	Sample 1	Sample 2	Sample 3	Sample 1	Sample 2	Sample 3		Poly(I:C)	Sample 1	Sample 2	Sample 3	Sample 1	Sample 2	Sample 3		Poly(I:C)	Sample 1	Sample 2	Sample 3	Sample 1	Sample 2	Sample 3
	0h	0.862933	1.47806	0.659007	1.16988	0.745862	1.60267		0h	0.833079	0.96634	1.20058	1.30199	1.05252	1.05598		0h	0.965426	1.0849	0.949679	25.2525	19.9186	16.0064		0h	0.965426	1.0849	0.949679	25.2525	19.9186	16.0064		0h	1.03466	0.960137	1.0052	1.3757	1.09591	1.19552
	3h	2089.15	2325.43	1590.21	6232.15	6626.26	7281.95		3h	7.12971	7.49093	6.57008	46.2286	48.4803	52.409		3h	19.9862	20.1383	13.868	98.9945	127.685	104.209		3h	19.9862	20.1383	13.868	98.9945	127.685	104.209		3h	101.775	107.309	75.0833	221.517	284.828	270.929
	6h	6124.96	4449.69	5152.74	29598.2	20467.4	23162.7		6h	16.5758	19.0838	23.3019	482.342	322.291	397.29		6h	75.8856	52.2516	63.3693	303.838	256.213	307.501		6h	75.8856	52.2516	63.3693	303.838	256.213	307.501		6h	744.095	813.327	878.174	4494.02	2896.83	3460.5
	12h	34223.6	27931.4	28170.1	51498.6	60380.7	47742.1		12h	825.986	653.759	606.349	2835.33	3718.22	2848.75		12h	247.675	201.452	254.898	377.63	360.989	354.577		12h	247.675	201.452	254.898	377.63	360.989	354.577		12h	4636.22	4589.29	3649.09	8387.77	9696.14	8964.26

## Sheet: Fig.1C
		WT				KO
	VSV	Sample 1	Sample 2	Sample 3	Sample 4	Sample 1	Sample 2	Sample 3	Sample 4
	0h	15.8023	17.5399	18.9387	17.8888	22.8259	17.5399	21.0516	20.3454
	8h	117.636	127.052	108.396	131.824	482.912	457.978	411.408	501.71

## Sheet: Fig.1D
		WT				KO
	Poly(I:C)	Sample 1	Sample 2	Sample 3	Sample 4	Sample 1	Sample 2	Sample 3	Sample 4
	0h	16.4959	24.6125	21.0516	13.3902	22.8259	22.4701	20.3454	21.4055
	8h	81.7748	94.8758	64.9767	45.0777	338.611	360.052	381.046	311.383

## Sheet: Fig1F
		Ifnβ								Ifnα2								Il6								Ccl5
		WT			KO					WT			KO					WT			KO					WT			KO
	VSV	Sample 1	Sample 2	Sample 3	Sample 1	Sample 2	Sample 3		VSV	Sample 1	Sample 2	Sample 3	Sample 1	Sample 2	Sample 3		VSV	Sample 1	Sample 2	Sample 3	Sample 1	Sample 2	Sample 3		VSV	Sample 1	Sample 2	Sample 3	Sample 1	Sample 2	Sample 3
	-	0.717152	1.38173	0.901121	0.508987	0.78685	0.878602		-	0.863072	1.14446	0.99247	1.1811	1.25966	1.37138		-	1.00862	1.05689	0.934496	1.30375	1.12005	1.13494		-	1.06664	0.907243	1.02611	0.1583	0.1895	0.1457
	+	13772.6	12275.2	13851.5	5135.01	5308.67	5392.43		+	324.698	310.815	328.257	73.4554	77.7926	80.9471		+	13.2075	13.3729	14.5176	8.78727	9.90528	9.69643		+	197.273	193.169	216.142	163.173	169.444	155.325

## Sheet: Fig.1G
		Ifnβ								Ifnα2								Il6								Ccl5
		WT			KO					WT			KO					WT			KO					WT			KO
	Poly(I:C)	Sample 1	Sample 2	Sample 3	Sample 1	Sample 2	Sample 3		Poly(I:C)	Sample 1	Sample 2	Sample 3	Sample 1	Sample 2	Sample 3		Poly(I:C)	Sample 1	Sample 2	Sample 3	Sample 1	Sample 2	Sample 3		Poly(I:C)	Sample 1	Sample 2	Sample 3	Sample 1	Sample 2	Sample 3
	-	0.615586	0.873142	1.51127	0.836552	0.950173	0.85459		-	1.20991	0.726776	1.06331	0.747452	0.839229	0.600883		-	0.989227	1.0313	0.979478	1.67618	1.48061	0.906712		-	0.969419	1.05034	0.980241	0.104612	0.134636	0.134513
	+	2192.39	1995.08	2216.17	642.53	489.436	737.965		+	35.1944	31.0072	31.8253	8.52574	7.47638	8.779		+	9.28294	8.49729	7.31685	6.44379	4.96963	5.97629		+	18.1243	16.407	17.4999	6.21664	4.65589	6.90553

## Sheet: Fig.1H
		WT			KO
	VSV	Sample 1	Sample 2	Sample 3	Sample 1	Sample 2	Sample 3
	-	1.1393	0.839855	1.02084	1.39162	1.16426	1.41584
	+	8.47611	6.70255	7.13344	43.1588	31.1436	38.35

## Sheet: Fig.1I
		WT			KO
	Poly(I:C)	Sample 1	Sample 2	Sample 3	Sample 1	Sample 2	Sample 3
	-	1.11441	0.880563	1.00503	0.931852	0.778752	0.839588
	+	8.56566	10.0787	9.78533	18.5507	20.5083	20.21

## Sheet: Fig.1M
	WT			KO
	Sample 1	Sample 2	Sample 3	Sample 1	Sample 2	Sample 3
	36.3	37.3	34.6	23.9	25.2	26.8

## Sheet: Fig.1N
	KO+Vector			KO+Med23
	Sample 1	Sample 2	Sample 3	Sample 1	Sample 2	Sample 3
	23.3	23.7	24.4	40.3	46.6	49.2

[truncated: 30 more sheets: Fig.2B, Fig.2C, Fig.2F, Fig.2G, Fig.3A, Fig.3B, Fig.3C, Fig.3D, Fig.3E, Fig.3F, Fig.3G, Fig.4A, Fig.4B, Fig.4C, Fig.4D, Fig.4E, Fig.4F, Fig.4G, Fig.5A, Fig.5C …]
