# Supplementary material for: Mediator complex subunit MED23 dampens antiviral innate immunity by restricting RIG-I expression
Source: PLoS Biol. 2025 Jul 24;23(7):e3003294. doi: 10.1371/journal.pbio.3003294 (PMC12316392; doi:10.1371/journal.pbio.3003294)
Supplement: S2 Data — (XLSX) [file pbio.3003294.s009.xlsx]

## Sheet: Fig.S1B
		KO+Vector				KO+Med23
	VSV	Sample 1	Sample 2	Sample 3	Sample 4	Sample 1	Sample 2	Sample 3	Sample 4
	0h	19.2896	26.4113	27.4965	16.4959	22.8259	12.3638	16.8434	17.8888
	8h	338.611	354.729	440.04	360.052	86.0945	69.1036	73.279	77.5029

## Sheet: Fig.S1C
		WT				KO
	Poly(I:C)	Sample 1	Sample 2	Sample 3	Sample 4	Sample 1	Sample 2	Sample 3	Sample 4
	0h	26.7726	20.3454	27.4965	25.3305	23.5391	28.9504	20.6983	26.0506
	8h	176.549	207.893	218.556	161.305	108.396	60.8987	73.279	90.4616

## Sheet: Fig.S1E
		Ifnβ											Ifnα2											Il6											Ccl5
		WT			KO#1			KO#2					WT			KO#1			KO#2					WT			KO#1			KO#2					WT			KO#1			KO#2
	VSV	Sample 1	Sample 2	Sample 3	Sample 1	Sample 2	Sample 3	Sample 1	Sample 2	Sample 3		VSV	Sample 1	Sample 2	Sample 3	Sample 1	Sample 2	Sample 3	Sample 1	Sample 2	Sample 3		VSV	Sample 1	Sample 2	Sample 3	Sample 1	Sample 2	Sample 3	Sample 1	Sample 2	Sample 3		VSV	Sample 1	Sample 2	Sample 3	Sample 1	Sample 2	Sample 3	Sample 1	Sample 2	Sample 3
	-	1.41289	0.885787	0.70132	0.997433	2.22387	1.16885	0.478752	0.832864	1.30273		-	1.35318	1.12058	0.526243	1.12223	0.090619	1.26122	1.56803	2.19587	1.37476		-	1.07246	0.993154	0.934388	1.09311	1.21095	1.34173	1.08419	0.100036	2.20238		-	0.868746	1.05692	1.07434	0.951493	0.769873	1.26199	0.918744	0.922939	0.972872
	+	1790.37	1650.89	1867.6	4159.42	4570.78	4508.97	5686.47	5736.31	6599.27		+	847.448	741.668	942.606	2120.58	2301.5	2470.78	3537.15	4701.72	4558.9		+	841.237	937.244	922.059	2686.62	2757.35	2825.04	1826.92	1982.81	2113.08		+	75.5784	65.3563	77.2387	135.503	136.708	140.133	163.895	167.042	187.423

## Sheet: Fig.S1G
		IFNβ								IFNα2								IL6								CCL5
		WT			KO					WT			KO					WT			KO					WT			KO
	VSV	Sample 1	Sample 2	Sample 3	Sample 1	Sample 2	Sample 3		VSV	Sample 1	Sample 2	Sample 3	Sample 1	Sample 2	Sample 3		VSV	Sample 1	Sample 2	Sample 3	Sample 1	Sample 2	Sample 3		VSV	Sample 1	Sample 2	Sample 3	Sample 1	Sample 2	Sample 3
	0h	0.943494	1.04408	1.01243	0.727677	0.585007	1.79204		0h	1.13154	0.88888	0.979579	0.667541	0.940245	0.62794		0h	0.921668	1.11704	0.961288	1.13576	1.41962	1.15472		0h	0.952783	1.05288	0.994333	2.34821	1.55465	1.43782
	4h	387.25	438.876	404.541	1284.02	1820.38	1775.13		4h	26.9952	31.9187	17.3754	71.9712	82.804	70.5215		4h	83.1744	20.7432	83.0916	331.414	406.322	391.575		4h	5.17744	0.541404	2.86858	36.6829	34.354	34.8388
	8h	447.903	367.792	392.189	1359.59	1100.55	1094.58		8h	68.8647	56.1209	63.1825	120.637	126.044	95.5927		8h	69.6421	63.156	67.5806	359.218	281.736	308.762		8h	44.5259	53.7085	29.5414	263.769	260.861	245.789
	12h	419.036	435.416	477.103	765.632	619.267	618.236		12h	69.7386	70.5069	90.9436	91.2731	88.2101	54.1716		12h	86.489	90.8776	98.774	238.35	204.058	215.532		12h	88.5292	88.866	91.8595	435.047	395.998	399.657

## Sheet: Fig.S1H
		IFNβ								IFNα2								IL6								CCL5
		WT			KO					WT			KO					WT			KO					WT			KO
	Poly(I:C)	Sample 1	Sample 2	Sample 3	Sample 4	Sample 1	Sample 2		Poly(I:C)	Sample 1	Sample 2	Sample 3	Sample 1	Sample 2	Sample 3		Poly(I:C)	Sample 1	Sample 2	Sample 3	Sample 1	Sample 2	Sample 3		Poly(I:C)	Sample 1	Sample 2	Sample 3	Sample 1	Sample 2	Sample 3
	0h	0.997792	0.98368	1.01853	2.17204	2.29437	1.78593		0h	1.07725	1.26959	0.653164	4.79115	1.89233	2.61187		0h	1.00765	1.13003	0.862324	3.29045	4.04424	2.89455		0h	0.426693	0.990311	1.583	8.93315	10.1942	6.97312
	3h	2.94472	2.8935	2.73096	10.5013	10.0991	13.0284		3h	0.656462	1.74723	0.149021	0.822321	1.28163	2.72205		3h	2.02591	1.74914	1.78021	5.68945	6.09569	4.76498		3h	1.25678	1.60003	1.7535	11.9974	9.7201	12.5466
	6h	74.5639	76.6877	67.6298	372.725	221.397	281.823		6h	9.78804	3.46745	7.61114	31.5182	26.349	16.7486		6h	20.3739	20.9166	25.6344	36.9468	36.1578	40.616		6h	5.47931	3.48331	3.24181	29.925	25.4374	26.2169
	12h	220.769	179.212	215.954	1200.38	1153.54	1024.35		12h	26.1069	17.918	26.5791	95.7977	89.1532	122.626		12h	108.107	85.7692	102.601	145.547	153.568	165.185		12h	22.2008	22.0979	21.3638	111.093	109.715	101.772

## Sheet: Fig.S1I
	Vector			Med23 100ng			Med23 200ng			Med23 300ng
	Sample 1	Sample 2	Sample 3	Sample 1	Sample 2	Sample 3	Sample 1	Sample 2	Sample 3	Sample 1	Sample 2	Sample 3
	1.04278	0.839371	1.11785	0.831649	0.794587	0.858669	0.907274	0.67179	0.85731	0.54795	0.448238	0.562153

## Sheet: Fig.S1N
	WT			KO
	Sample 1	Sample 2	Sample 3	Sample 1	Sample 2	Sample 3
	6.6	6.3824	6.5	4.9	4.6	4.8

## Sheet: Fig.S1O
	KO+Vector			KO+Med23
	Sample 1	Sample 2	Sample 3	Sample 1	Sample 2	Sample 3
	3.8999	4	3.5901	5.3363	5.4762	4.6786

## Sheet: Fig.S1P
	WT			KO#1			KO#2
	Sample 1	Sample 2	Sample 3	Sample 1	Sample 2	Sample 3	Sample 1	Sample 2	Sample 3
	68.9	69.3	71.3	32.6	27.8	27	52.3	50.8	48

## Sheet: Fig.S1Q
	WT			KO
	Sample 1	Sample 2	Sample 3	Sample 1	Sample 2	Sample 3
	15.17	15.24	15.09	9.65	10.01	9.71

[truncated: 18 more sheets: Fig.S2B, Fig.S2C, Fig.S2D, Fig.S2J, Fig.S3A, Fig.S3B, Fig.S3C, Fig.S3D, Fig.S3E, Fig.S3F, Fig.S3G, Fig.S3H, Fig.S3I, Fig.S4E, Fig.S4F, Fig.S4G, Fig.S4H, Fig.S5A]
