# Supplementary material for: Mediator complex subunit MED23 dampens antiviral innate immunity by restricting RIG-I expression
Source: PLoS Biol. 2025 Jul 24;23(7):e3003294. doi: 10.1371/journal.pbio.3003294 (PMC12316392; doi:10.1371/journal.pbio.3003294)
Supplement: S1 File — (ZIP) [file pbio.3003294.s012.zip]

Archive with 73 entries (63 files):
- FACS/
- FACS/Fig 1M/
- FACS/Fig 1M/MEF KO-1 VSV.249
- FACS/Fig 1M/MEF KO-2 VSV.250
- FACS/Fig 1M/MEF KO-3 VSV.253
- FACS/Fig 1M/MEF WT-1 VSV.239
- FACS/Fig 1M/MEF WT-1.237
- FACS/Fig 1M/MEF WT-2 VSV.242
- FACS/Fig 1M/MEF WT-2.238
- FACS/Fig 1M/MEF WT-3 VSV.245
- FACS/Fig 1M/MEF WT-3.239
- FACS/Fig 1N/
- FACS/Fig 1N/ko+sur2-1-1 vsv 8h.252
- FACS/Fig 1N/ko+sur2-1-3 vsv 8h.254
- FACS/Fig 1N/ko+sur2-2-2 vsv 8h.256
- FACS/Fig 1N/ko+vec-1-1 vsv 8h.243
- FACS/Fig 1N/ko+vec-1-2 vsv 8h.244
- FACS/Fig 1N/ko+vec-1-3 vsv 8h.245
- FACS/Fig 1N/ko+vec-1.237
- FACS/Fig 1N/ko+vec-2.238
- FACS/Fig 1N/ko+vec-3.239
- FACS/Fig S1C/
- FACS/Fig S1C/BMDM Med23ff-1.fcs
- FACS/Fig S1C/BMDM Med23ff-2.fcs
- FACS/Fig S1C/BMDM Med23ff-3.fcs
- FACS/Fig S1C/BMDM Med23ΔM-1.fcs
- FACS/Fig S1C/BMDM Med23ΔM-2.fcs
- FACS/Fig S1C/BMDM Med23ΔM-3.fcs
- FACS/Fig S1D/
- FACS/Fig S1D/PEM Med23ff-1.fcs
- FACS/Fig S1D/PEM Med23ff-2.fcs
- FACS/Fig S1D/PEM Med23ff-3.fcs
- FACS/Fig S1D/PEM Med23ΔM-1.fcs
- FACS/Fig S1D/PEM Med23ΔM-2.fcs
- FACS/Fig S1D/PEM Med23ΔM-3.fcs
- FACS/Fig S1P/
- FACS/Fig S1P/RAW264.7_KO-1 vsv_1.fcs
- FACS/Fig S1P/RAW264.7_KO-1 vsv_2.fcs
- FACS/Fig S1P/RAW264.7_KO-1 vsv_3.fcs
- FACS/Fig S1P/RAW264.7_KO-2  vsv-2.fcs
- FACS/Fig S1P/RAW264.7_KO-2 vsv-1.fcs
- FACS/Fig S1P/RAW264.7_KO-2 vsv-3.fcs
- FACS/Fig S1P/RAW264.7_WT  vsv_001.fcs
- FACS/Fig S1P/RAW264.7_WT  vsv_002.fcs
- FACS/Fig S1P/RAW264.7_WT  vsv_003.fcs
- FACS/Fig S1P/RAW264.7_WT-1 .fcs
- FACS/Fig S1P/RAW264.7_WT-2.fcs
- FACS/Fig S1P/RAW264.7_WT-3.fcs
- FACS/Fig S1Q/
- FACS/Fig S1Q/HeLa KO-1 vsv 8h.250
- FACS/Fig S1Q/HeLa KO-2 vsv 8h.256
- FACS/Fig S1Q/HeLa KO-3 vsv 8h.257
- FACS/Fig S1Q/HeLa WT-1 vsv 8h.243
- FACS/Fig S1Q/HeLa WT-1.237
- FACS/Fig S1Q/HeLa WT-2 vsv 8h.259
- FACS/Fig S1Q/HeLa WT-2.238
- FACS/Fig S1Q/HeLa WT-3 vsv 8h.246
- FACS/Fig S1Q/HeLa WT-3.239
- FACS/Fig S2J/
- FACS/Fig S2J/Spleen B cell T cell NK/
- FACS/Fig S2J/Spleen B cell T cell NK/Med23ff-1.fcs
- FACS/Fig S2J/Spleen B cell T cell NK/Med23ff-2.fcs
- FACS/Fig S2J/Spleen B cell T cell NK/Med23ff-3.fcs
- FACS/Fig S2J/Spleen B cell T cell NK/Med23ΔM-1.fcs
- FACS/Fig S2J/Spleen B cell T cell NK/Med23ΔM-2.fcs
- FACS/Fig S2J/Spleen B cell T cell NK/Med23ΔM-3.fcs
- FACS/Fig S2J/Spleen macrophages dc netrophils/
- FACS/Fig S2J/Spleen macrophages dc netrophils/Med23ff-1.fcs
- FACS/Fig S2J/Spleen macrophages dc netrophils/Med23ff-2.fcs
- FACS/Fig S2J/Spleen macrophages dc netrophils/Med23ff-3.fcs
- FACS/Fig S2J/Spleen macrophages dc netrophils/Med23ΔM-1.fcs
- FACS/Fig S2J/Spleen macrophages dc netrophils/Med23ΔM-2.fcs
- FACS/Fig S2J/Spleen macrophages dc netrophils/Med23ΔM-3.fcs
